# Supplementary material for: Fractionation of Hydrogen Isotopes by Sulfate- and Nitrate-Reducing Bacteria
Source: Front Microbiol. 2016 Aug 2;7:1166. doi: 10.3389/fmicb.2016.01166 (PMC4969296; doi:10.3389/fmicb.2016.01166)
Supplement: Supplementary file 1 [file DataSheet1.XLSX]

## Sheet: Fatty Acids
Identification of Measured Fatty Acids
Compound ID	IUPAC name
12:0	dodecanoic acid
cy-13:0	?,?-methylene-tridecanoic acid
13:0	tridecanoic acid
m-14:0	?-methyltriadecanoic acid
14:1	?-tetradecenoic acid
14:0	tetradecanoic acid
i-15:0	13-methyltetradecanoic acid
a-15:0	12-methyltetradecanoic acid
15:1(a)	?-pentadecenoic acid
15:1(b)	?-pentadecenoic acid
15:0	pentadecanoic acid
cy-16:0	?,?-methylene-pentadecanoic acid
me-16:0(a)	?-methylpentadecanoic acid
me-16:0(b)	?-methylpentadecanoic acid
16:1(a)	?-hexadecenoic acid
16:1(b)	?-hexadecenoic acid
16:0	hexadecanoic acid
me-17:0	?-methylhexadecanoic acid
i-17:0	15-methylhexadecanoic acid
a-17:0	14-methylhexadecanoic acid
cy-17:0(a)	?,?-methylene-hexadecanoic acid
cy-17:0(b)	?,?-methylene-hexadecanoic acid
17:1(a)	?-heptadecenoic acid
17:1(b)	?-heptadecenoic acid
17:0	heptadecanoic acid
cy-18:0(a)	?,?-methylene-heptadecenoic acid
cy-18:0(b)	?,?-methylene-heptadecenoic acid
me-18:0 (a)	?-methylheptadecenoic acid
m-18:0(b)	?-methylheptadecenoic acid
18:1(a)	?-octadecenoic acid
18:1 (b)	?-octadecenoic acid
18:0	octadecanoic acid
me-19:0(a)	?-methyloctadecanoic acid
cy-19:0(a)	?,?-methylene-octadecanoic acid
19:1	?-nonadecenoic acid
19:0	nonadecanoic acid
20:0	icosanoic acid
21:0	heneicosanic acid
22:0	docosanoic acid
24:0	tetracosanoic acid
	Notes
	1. Question marks indicate ambiguity in the position(s) of methyl branches, cyclopropyl rings, and double bonds that could not be resolved.
	2. Structural isomers that were resolved only by retention time are labeled (a) and (b)
	3. Monounsaturated fatty acids, particularly 16:1 and 18:1, likely contain multiple isomers that were not chromatographically resolved.
	4. GC/MS retention times are based on the conditions described in text for quantitation.
	5. IRMS retention times are based on the conditions described in text for analysis of dD values

## Sheet: Culture List
Cultures contributing to total dataset
Organism	Sample ID	e- donor	e-acceptor	dD water	Extended Sample ID
Paracoccus denitrificans	PD_A	Acetate	O2	-69	PD_A_-69
Paracoccus denitrificans	PD_A(b)	Acetate	O2	-65	PD_A(b)_-65
Paracoccus denitrificans	PD_A	Acetate	O2	-57	PD_A_-57
Paracoccus denitrificans	PD_A	Acetate	O2	292	PD_A_292
Paracoccus denitrificans	PD_A	Acetate	O2	430	PD_A_430
Paracoccus denitrificans	PD_An	Acetate	NO3	-49	PD_An_-49
Paracoccus denitrificans	PD_An(b)	Acetate	NO3	-67	PD_An(b)_-67
Paracoccus denitrificans	PD_S	Succinate	O2	-69	PD_S_-69
Paracoccus denitrificans	PD_S(b)	Succinate	O2	-66	PD_S(b)_-66
Paracoccus denitrificans	PD_S	Succinate	O2	-69	PD_S_-69
Paracoccus denitrificans	PD_S	Succinate	O2	265	PD_S_265
Paracoccus denitrificans	PD_S	Succinate	O2	394	PD_S_394
Paracoccus denitrificans	PD_S	Succinate	O2	-85	PD_S_-85
Paracoccus denitrificans	PD_S	Succinate	O2	177	PD_S_177
Paracoccus denitrificans	PD_S	Succinate	O2	421	PD_S_421
Paracoccus denitrificans	PD_S	Succinate	O2	635	PD_S_635
Paracoccus denitrificans	PD_S	Succinate	O2	910	PD_S_910
Paracoccus denitrificans	PD_S	Succinate	O2	1180	PD_S_1180
Paracoccus denitrificans	PD_Sn	Succinate	NO3	-71	PD_Sn_-71
Paracoccus denitrificans	PD_Sn(b)	Succinate	NO3	-67	PD_Sn(b)_-67
Paracoccus denitrificans	PD_Sn	Succinate	NO3	262	PD_Sn_262
Paracoccus denitrificans	PD_Sn	Succinate	NO3	394	PD_Sn_394
Paracoccus denitrificans	PD_Sn	Succinate	NO3	194	PD_Sn_194
Paracoccus denitrificans	PD_Sn	Succinate	NO3	437	PD_Sn_437
Paracoccus denitrificans	PD_Sn	Succinate	NO3	691	PD_Sn_691
Paracoccus denitrificans	PD_Sn	Succinate	NO3	976	PD_Sn_976
Paracoccus denitrificans	PD_Sn	Succinate	NO3	1181	PD_Sn_1181
Paracoccus denitrificans	PD_Sn	Succinate	NO3	1409	PD_Sn_1409
Paracoccus denitrificans	PD_P	Pyruvate	O2	-68	PD_P_-68
Paracoccus denitrificans	PD_P(b)	Pyruvate	O2	-55	PD_P(b)_-55
Paracoccus denitrificans	PD_Pn	Pyruvate	NO3	-76	PD_Pn_-76
Paracoccus denitrificans	PD_Pn(b)	Pyruvate	NO3	-67	PD_Pn(b)_-67
Paracoccus denitrificans	PD_L	Lactate	O2	-73	PD_L_-73
Paracoccus denitrificans	PD_L(b)	Lactate	O2	-53	PD_L(b)_-53
Paracoccus denitrificans	PD_L(SP)	Lactate	O2	-82	PD_L(SP)_-82
Paracoccus denitrificans	PD_Ln	Lactate	NO3	-82	PD_Ln_-82
Paracoccus denitrificans	PD_Ln(b)	Lactate	NO3	-67	PD_Ln(b)_-67
Paracoccus denitrificans	PD_G	Glucose	O2	-69	PD_G_-69
Paracoccus denitrificans	PD_G(b)	Glucose	O2	-65	PD_G(b)_-65
Paracoccus denitrificans	PD_G	Glucose	O2	288	PD_G_288
Paracoccus denitrificans	PD_G	Glucose	O2	433	PD_G_433
Paracoccus denitrificans	PD_Gn	Glucose	NO3	-60	PD_Gn_-60
Paracoccus denitrificans	PD_Gn(b)	Glucose	NO3	-67	PD_Gn(b)_-67
Paracoccus denitrificans	PD_T	Thiosulfate	O2	-82	PD_T_-82
Paracoccus denitrificans	PD_T	Thiosulfate	O2	-29.5	PD_T_-29.5
Paracoccus denitrificans	PD_T	Thiosulfate	O2	11	PD_T_11
Paracoccus denitrificans	PD_T	Thiosulfate	O2	51	PD_T_51
Paracoccus denitrificans	PD_T	Thiosulfate	O2	91	PD_T_91
Paracoccus denitrificans	PD_Tn	Thiosulfate	NO3	-83	PD_Tn_-83
Paracoccus denitrificans	PD_M	MeOH	O2	-38	PD_M_-38
Paracoccus denitrificans	PD_H	H2	O2	-82	PD_H_-82
Paracoccus denitrificans	PD_H(b)	H2	O2	-64	PD_H(b)_-64
Paracoccus denitrificans	PD_H	H2	O2	3	PD_H_3
Paracoccus denitrificans	PD_H	H2	O2	209	PD_H_209
Paracoccus denitrificans	PD_Hn	H2	NO3	-64	PD_Hn_-64
Paracoccus denitrificans	PD_Hn(b)	H2	NO3	-69	PD_Hn(b)_-69
Paracoccus denitrificans	PD_Hn	H2	NO3	-41	PD_Hn_-41
Paracoccus denitrificans	PD_Hn	H2	NO3	289	PD_Hn_289
Paracoccus denitrificans	PD_Hn	H2	NO3	427	PD_Hn_427
Escherichia coli	EC_A	Acetate	O2	-82	EC_A_-82
Escherichia coli	EC_A(b)	Acetate	O2	-62	EC_A(b)_-62
Escherichia coli	EC_An	Acetate	NO3	-80	EC_An_-80
Escherichia coli	EC_An(b)	Acetate	NO3	-67	EC_An(b)_-67
Escherichia coli	EC_An	Acetate	NO3	-13	EC_An_-13
Escherichia coli	EC_S	Succinate	O2	-83	EC_S_-83
Escherichia coli	EC_S(b)	Succinate	O2	-60	EC_S(b)_-60
Escherichia coli	EC_Sn	Succinate	NO3	-79	EC_Sn_-79
Escherichia coli	EC_Sn(b)	Succinate	NO3	-67	EC_Sn(b)_-67
Escherichia coli	EC_P	Pyruvate	O2	-82	EC_P_-82
Escherichia coli	EC_P(b)	Pyruvate	O2	-65	EC_P(b)_-65
Escherichia coli	EC_Pn	Pyruvate	NO3	-77	EC_Pn_-77
Escherichia coli	EC_Pn	Pyruvate	NO3	-2.6	EC_Pn_-2.6
Escherichia coli	EC_Pn(b)	Pyruvate	NO3	-69	EC_Pn(b)_-69
Escherichia coli	EC_L	Lactate	O2	-87	EC_L_-87
Escherichia coli	EC_L(b)	Lactate	O2	-63	EC_L(b)_-63
Escherichia coli	EC_Ln	Lactate	NO3	-83	EC_Ln_-83
Escherichia coli	EC_Ln(b)	Lactate	NO3	-67	EC_Ln(b)_-67
Escherichia coli	EC_G	Glucose	O2	-82	EC_G_-82
Escherichia coli	EC_G(b)	Glucose	O2	-55	EC_G(b)_-55
Escherichia coli	EC_Gn	Glucose	NO3	-79	EC_Gn_-79
Escherichia coli	EC_Gn(b)	Glucose	NO3	-70	EC_Gn(b)_-70
Escherichia coli	EC_Gn	Glucose	NO3	43	EC_Gn_43
Escherichia coli	EC_Gn	Glucose	NO3	170	EC_Gn_170
Escherichia coli	EC_Gf	Glucose	-	-79	EC_Gf_-79
Escherichia coli	EC_Gf(b)	Glucose	-	-70	EC_Gf(b)_-70
Shewanella oneidensis	SO_L	Lactate	O2	-58	SO_L_-58
Shewanella oneidensis	SO_Ln	Lactate	NO3	-66	SO_Ln_-66
Shewanella oneidensis	SO_Lf	Lactate	fumarate	-65	SO_Lf_-65
Desulfobacterium autotrophicum	DA_A	Acetate	SO4	-70	DA_A_-70
Desulfobacterium autotrophicum	DA_A	Acetate	SO4	-70	DA_A_-70
Desulfobacterium autotrophicum	DA_S	Succinate	SO4	-66	DA_S_-66
Desulfobacterium autotrophicum	DA_S	Succinate	SO4	-67	DA_S_-67
Desulfobacterium autotrophicum	DA_F	Formate	SO4	-71	DA_F_-71
Desulfobacterium autotrophicum	DA_F	Formate	SO4	-70	DA_F_-70
Desulfobacterium autotrophicum	DA_F(b)	Formate	SO4	-75	DA_F(b)_-75
Desulfobacterium autotrophicum	DA_P	Pyruvate	SO4	-71	DA_P_-71
Desulfobacterium autotrophicum	DA_P	Pyruvate	SO4	-70	DA_P_-70
Desulfobacterium autotrophicum	DA_P(b)	Pyruvate	SO4	-75	DA_P(b)_-75
Desulfobacterium autotrophicum	DA_G	Glucose	SO4	-68	DA_G_-68
Desulfobacterium autotrophicum	DA_G	Glucose	SO4	-68	DA_G_-68
Desulfobacterium autotrophicum	DA_L(b)	Lactate	SO4	-75	DA_L(b)_-75
Desulfobacterium autotrophicum	DA_H	H2	SO4	-70	DA_H_-70
Desulfobacterium autotrophicum	DA_H	H2	SO4	-64	DA_H_-64
Desulfobacter hydrogenophilus	DH_A	Acetate	SO4	-67	DH_A_-67
Desulfobacter hydrogenophilus	DH_A(b)	Acetate	SO4	-76	DH_A(b)_-76
Desulfobacter hydrogenophilus	DH_H	H2	SO4	-60	DH_H_-60
Desulfovibrio alaskensis	DH_H(b)	H2	SO4	-71	DH_H(b)_-71
Desulfovibrio alaskensis	Dv_P(b)	Pyruvate	SO4	-73	Dv_P(b)_-73
Desulfovibrio alaskensis	Dv_P	Pyruvate	SO4	-68	Dv_P_-68
Desulfovibrio alaskensis	Dv_P	Pyruvate	SO4	57	Dv_P_57
Desulfovibrio alaskensis	Dv_P	Pyruvate	SO4	176	Dv_P_176
Desulfovibrio alaskensis	Dv_L(b)	Lactate	SO4	-76	Dv_L(b)_-76
Desulfovibrio alaskensis	Dv_L	Lactate	SO4	-67	Dv_L_-67
Desulfovibrio alaskensis	Dv_L	Lactate	SO4	71	Dv_L_71
Desulfovibrio alaskensis	Dv_L	Lactate	SO4	186	Dv_L_186
Desulfobulbus propionicus	DB_A	Acetate, H2	SO4	-76	DB_A_-76
Desulfobulbus propionicus	DB_L	Lactate	SO4	-68	DB_L_-68
Desulfobulbus propionicus	DB_L(b)	Lactate	SO4	-70	DB_L(b)_-70
Desulfobulbus propionicus	DB_P	Pyruvate	SO4	-71	DB_P_-71
Desulfobulbus propionicus	DB_P(b)	Pyruvate	SO4	-70	DB_P(b)_-70
Desulfobulbus propionicus	DB_E	Ethanol	SO4	-73	DB_E_-73
Desulfobulbus propionicus	DB_E(b)	Ethanol	SO4	-70	DB_E(b)_-70
	(b) culture grown for bulk biomass and lipid measurements
	(SP) harvested in late stationary phase

## Sheet: Concentations
	Relative Abundances of Fatty Acids (%)
Fatty Acid ID	12:0	cy-13:0	13:0	m-14:0	14:1	14:0	i-15:0	a-15:0	15:1(a)	15:1(b)	15:0	cy-16:0	me-16:0(a)	me-16:0(b)	16:1(a)	16:1(b)	16:0	me-17:0	i-17:0	a-17:0	cy-17:0(a)	cy-17:0(b)	17:1(a)	17:1(b)	17:0	cy-18:0(a)	cy-18:0(b)	me-18:0 (a)	m-18:0(b)	18:1 (comb)	18:0	me-19:0(a)	cy-19:0(a)	19:1	19:0	20:0	21:0	22:0	24:0
Sample ID
PD_A_-69		0.515128													0.215619		4.82556				0.0694833				0.540485					91.3208	1.8509		0	0.0739872
PD_A(b)_-65		0.607107				0.0696982									0.191418		12.0701													81.6402	2.47348			0.793146
PD_A_-57		0.109922													0.164174		8.7508								0.827509					87.1995	2.94808		0
PD_A_292		0													0.0930263		5.26196								0.51499					92.3133	1.81676
PD_A_430		0													0		4.88684								0.378936					93.2905	1.44374		0	0
PD_An_-49																	4.84302								0.241083					88.3326	6.54587		0.0374408
PD_An(b)_-67		1.61967				0									0.112129		9.23218													77.8491	7.82333			0.252697
PD_S_-69		0													0.127269		4.12701				0				0					93.8096	1.8841		0.0520357	0
PD_S(b)_-66		1.64502				0									0.0604406		7.04773													84.156	3.35041			0.313897
PD_S_-69		0.515881													0.119777		6.3693								0.0474017					90.9172	2.03043		0
PD_S_265		0.734679													0.255243		7.26789								0.0808547					89.5874	2.07391
PD_S_394		0.200995													0.25459		7.67583								0.0941465					89.6831	2.06739		0.0239638	0
PD_S_-85		0													0		8.84559								0					86.327	4.8274		0
PD_S_177		0.382486													0.541588		8.6151								0.155634					85.5513	4.75386		0
PD_S_421		0.777808													0.557719		11.8255								0.193579					82.2024	4.44301		0
PD_S_635		0.889057													0.67049		11.5473								0.229418					82.6171	4.0466		0
PD_S_910		0.56325													0.385805		12.3039								0.131035					82.8298	3.78626		0
PD_S_1180		0.549569													0.396681		12.4912								0.129884					82.7938	3.63883		0
PD_Sn_-71		0.776225													0.259715		6.71879								0.0281852					90.4553	1.76182		0
PD_Sn(b)_-67		1.58257				0.148223									3.66037		16.3648													72.3431	2.93392			0.16788
PD_Sn_262		0													0.23332		8.91438								0.0216939					88.0063	2.76235
PD_Sn_394		0.053246													0.284509		17.9837								0					75.7295	5.90367		0	0.0452909
PD_Sn_194		0													0		23.5635								0					67.5209	6.29066		2.62487
PD_Sn_437		2.02782													0.483209		21.0071								0					66.0529	7.17489		3.25409
PD_Sn_691		0													0		19.6863								0					67.7935	7.73726		4.78295
PD_Sn_976		0													0		21.5425								0					65.8695	7.9198		4.66822
PD_Sn_1181		0.944802													0		19.034								0					62.6957	11.2056		6.11991
PD_Sn_1409		0.594524													0.0966418		20.9667								0					65.9865	8.06564		4.29001
PD_P_-68		0													0		4.11316								0					93.6159	2.27098		0
PD_P(b)_-55		0.932454				0									0.212887		6.51314													88.6594	2.03996			0.0543487
PD_Pn_-76																	5.06707													91.8033	3.12965
PD_Pn(b)_-67		1.13685				0.187065									0.156198		10.0607													79.218	4.34944			0.0743154
PD_L_-73		0													0		3.42808				0.141633				0					95.1307	0			1.29963
PD_L(b)_-53		0.899134				0									0.24103		9.90213													85.5482	1.82885			0
PD_L_-82		0.342272													0.23159		13.0568				0.0563697				0.0924942					83.6901	1.96174			0.568585
PD_Ln_-82		0													0.600888		16.1985				0				0					78.9862	3.57462			0.639832
PD_Ln(b)_-67		1.45881				1.37757									56.2583		32.2666													6.58755	0.211349			0
PD_G_-69		0.2302													0.0874975		6.15792				0				0					90.042	3.07617		0.40624	0
PD_G(b)_-65		1.13275				0.160479									0.111683		12.1835													73.8556	5.08955			5.92274
PD_G_288		0.346387													0.140048		4.97105								0					92.1898	2.3527
PD_G_433		0													0		2.82667								0					94.3737	2.79964		0	0
PD_Gn_-60		1.0043													0.391254		8.54798								0					86.9612	2.91473		0.180557
PD_Gn(b)_-67		0.060985				0.19345									0.299539		14.2866													78.8672	5.24119			0.348499
PD_T_-82		0													0		8.62556				0				0					81.7265	9.64792			0
PD_T_-29.5		0													0		5.48342				0				0					87.7597	6.75684			0
PD_T_11		0													0		4.70376				0				0					87.2516	8.04463			0
PD_T_51		0													0		5.8128				0				0					86.0317	8.15553			0
PD_T_91		0													0		5.15745				0				0					87.7772	7.06535			0
PD_Tn_-83		0													0		12.2326				0				0					77.1686	10.5989			0
PD_M_-38		0													0		15.5306				0				0					60.5917	2.37657		20.3521	0
PD_H_-82		0													0		5.49535				0.954195				0					87.1447	5.39791			1.00785
PD_H(b)_-64		0.866587				0									0		13.8793													75.2741	5.44531			1.5201
PD_H_3		0													0		8.92157				0.808437				0					82.2862	7.1456			0.838188
PD_H_209		0													0		5.64999				1.29202				0					88.6235	3.65948			0.774965
PD_Hn_-64		0													0		10.1501								0					85.3333	3.5502		0.966392
PD_Hn(b)_-69		1.14013				0									0.273829		18.7528													72.0795	3.60548			1.31493
PD_Hn_-41		0													0		10.9182				0				0					81.5996	7.48218			0
PD_Hn_289		0													0		13.9937								0					74.925	10.549
PD_Hn_427		0													0		14.7702								0					80.0849	4.34594		0	0.798923
EC_A_-82	0.393269					4.3711					0.829083				18.377		40.2353				18.5159				0					17.274	0.179298		2.29578
EC_A(b)_-62	1.98927					6.58762					0.58953				0.0325892	26.611	36.7313				7.21558				0.13231					15.5253	0.251939		0.39827
EC_An_-80	0					2.45775					9.92109				13.5288		37.5549				15.0437				0					6.96264	0.201926		0.495812
EC_An(b)_-67	0.459681					10.22					0				0	8.36014	44.1063				20.518				0					6.18091	1.69026		2.54259
EC_An_-13	0					3.48945					0				1.15667		46.2239				37.8506				0					0	0.841573		4.72453
EC_S_-83	0.901818																				15.3396				0.38587					18.2422	0.223381		1.02459
EC_S(b)_-60	1.44687					5.26047					1.11864				0.0237897	21.0884	34.8823				9.14151				0.502265					20.9863	0.238256		0.659294
EC_Sn_-79	0					1.70725					0				8.34461		42.7063				22.39				2.25769					10.749	0.319607		0.821095
EC_Sn(b)_-67	3.47329					1.1951					0.287239				0	40.0039	30.9939				1.75062				0.112146					19.0048	0.384971		0.207209
EC_P_-82	0					3.32587					0				16.7574		40.4711				35.7401				0					4.3401	0		9.04981
EC_Pn_-77						3.58177					0				0		51.0977
EC_P(b)_-65	1.21593					6.83834					0.512622				0.049077	10.8514	39.3551				22.2402				0.100397					10.8357	0.207952		2.97994
EC_Pn_-2.6	0					6.05996					0				2.24125		51.375				21.9783				0					21.0161	0.283298		3.96415
EC_Pn(b)_-69	1.21185					6.44066					0.0807785				0.101415	8.83094	39.8004				19.4342				0.0511577					14.1738	0.775344		3.91878
EC_L_-87	0					7.89061					0.611651				1.86036		44.2485				13.6293				0					24.4171	0.238663		1.1606
EC_L(b)_-63	2.31459					6.5548					0.981932				0.0720614	13.4851	38.6108				19.632				0.253282					11.7798	0.190048		1.99433
EC_Ln_-83	0.451424					0.966111					0				19.6382		30.6606				39.5034				0					0.268965	0.233597		4.86313
EC_Ln(b)_-67	2.66534					10.948					2.77442				0.151367	8.89807	40.7983				19.3238				0.658507					5.95985	0.51444		1.98246
EC_G_-82	0					1.70968					0				17.3098		40.1839				31.3961				0					2.83341	0.636114		5.45821
EC_G(b)_-55	1.93975					6.53164					0.515623				0.0782997	5.24806	42.1336				24.9525				0.245509					7.49776	0.201478		6.0348
EC_Gn_-79	1.4334					2.47415					0				0		56.6576				28.0739				0.252592					5.0118	0.2074		10.289
EC_Gn(b)_-70	2.14052					7.77672					0.550715				0.168629	2.14681	39.6369				25.8098				0.273273					5.03095	0.216983		10.1049
EC_Gn_43	0																				16.6011				0					29.9692	0.145059		2.01974
EC_Gn_170	0																				17.8031				0					21.446	0		1.54747
EC_Gf_-79	0																				36.9853				0					0	0.219436		3.66353
EC_Gf_-79	1.81782					13.4416					0.112619				0.0875534	0.851138	40.62				27.2519				0					0.828857	0.378591		8.99777
SO_L_-58						7.23676	11.2884								32.5304	0	40.1024	0.113601			0.827424									7.1259	0.775064
SO_Ln_-66						1.96559	8.51636								3.50514	8.85447	50.209	1.33246			0.0729969									20.2645	5.27954
SO_Lf_-65						2.06807	8.72058								24.7018	0.0739585	40.3984	0.599449			0.27631									19.7851	3.37641
DA_A_-70						2.26827			0		0.308909		0	0	52.4043		23.2987		8.66181		0	1.8283			0.786266			0	0	9.12753	1.31597	0			0	0	0	0	0
DA_A_-70						1.89667			0.235385		0.31628		0	0	50.5744		21.3778		10.3732		0.225386	1.93524			0.78693			0	0	10.0604	1.75662	0.461606			0	0	0	0	0
DA_S_-66						2.12424			4.43942		4.71125		0.370856	0	36.06		15.2088		8.63336		2.23226	12.6292			6.92989			0.206562	0	5.24173	1.12355	0.0888753			0	0	0	0	0
DA_S_-67						1.95555			4.28308		4.8201		0.404362	0	34.6888		14.8166		9.38587		2.47282	12.6146			7.85275			0.250345	0	5.16686	1.28832	0			0	0	0	0	0
DA_F_-71						2.75214			2.87363		3.38757		0.27195	0.292107	32.5753		24.769		8.91468		1.19298	5.59479			3.79647			0	0.161455	4.29661	6.68239	0.200008			0.214993	1.47447	0	0.499028	0.0503948
DA_F_-70						3.36878			2.992		3.36631		0.281591	0.323825	31.3537		23.1072		10.2899		1.31547	5.59255			3.38978			0.0866472	0.105427	4.94757	6.23753	0.184733			0.294087	1.76661	0.133198	0.642761	0.158623
DA_F(b)_-75				0		2.06598	0.298218	1.18509	1.00283		5.11868	1.52849	0		10.4732		19.4634		0	0.30528		1.49032	8.22715	7.69974	11.2375					12.66	8.2644
DA_P_-71						2.53197			2.94614		2.86839		0.0525213	0	46.6812		17.0867		4.76234		1.75859	8.33775			4.61648			0	0	6.92831	1.42961	0			0	0	0	0	0
DA_P_-70						2.46099			3.46661		3.02598		0.0693488	0	44.2541		17.1428		4.50933		1.42297	9.19702			5.05582			0.0324198	0	7.60845	1.62115	0.13296			0	0	0	0	0
DA_P(b)_-75				0.216743		0.144465	3.34886	3.42814	0.224019		0.602896	6.82758	4.13152		9.36924		15.5483		0.883979	1.14586		8.02132	5.55779	3.90171	7.24651					14.1371	8.50118
DA_G_-68						1.77196			0.319365		0.299744		0	0	45.2224		24.326		15.6544		0	2.5674			1.48093			0	0	7.0153	1.3426	0			0	0	0	0	0
DA_G_-68						2.15503			0.272984		0.612547		0	0	40.2201		25.2215		15.2716		0.26794	2.4254			1.40766			0	0	9.17493	2.57899	0.391384			0	0	0	0	0
DA_L(b)_-75				0		0.706352	0.291715	0.133325	2.39185		3.48393	0.500092	0.193214		10.9896		13.0267		0	0		0.76112	16.8965	11.0519	18.2775					8.2873	8.58546
DA_H_-70						1.24884			0.834493		2.70999		0.270808	0	27.3797		23.5123		17.8109		2.16563	8.57754			5.03283			0	0	7.32432	3.13257	0			0	0	0	0	0
DA_H_-64						5.17565			3.134		4.13695		0.587441	0.437745	30.5187		23.2381		13.6717		1.25011	6.64224			3.49632			0.286984	0	4.77884	2.53239	0.112835			0	0	0	0	0
DH_A_-67					0.378537	12.3272	3.54527		0.144822		0.315747				15.6326		43.1022				14.9271				6.71154					2.38161
DH_A(b)_-76
DH_H_-60					0.437169	14.9564	1.44201		0.265585		3.25557				17.4228		35.4689				17.7507				6.08913					2.63203
DH_H(b)_-71
Dv_P_-73				0.367046			4.83107	3.9751				12.7678	12.9451		2.27403		7.30428	3.75631	4.36279	4.43556	11.9107		1.0554	0.824663	2.80988			1.33333	0.830658	10.3563	9.80999
Dv_P_-68				0.201752			5.3018	3.67508				12.4688	10.3893		3.53198		8.73003		3.58307	3.20986	11.2758	3.63024	1.20926	0.762868	3.09557	0.383361	1.01383	0.886975		12.3266	14.0201		0.272327		0.0314456	0
Dv_P_57				0.150941			4.31321	3.27252				12.2206	10.3328		4.04229		8.68187		3.34304	3.37763	11.8222	3.95995	1.41598	0.832398	2.80713	0.357159	1.07744	0.719921		13.9624	13.0022		0.287219		0.0211958	0
Dv_P_176				0.180699			5.13787	3.93057				11.7919	10.0582		4.06425		9.03529		3.40273	3.61323	10.9284	3.77946	1.19783	0.738448	2.93443	0.335194	0.91844	0.665816		13.4009	13.6256		0.260592		0	0
Dv_L_-76				0.659816			3.65329	3.47929				8.97738	9.66243		5.16318		10.6632	3.07505	1.90087	2.39564	5.79442		1.01611	0.635923	2.88112			0.747369	0.612968	13.2114	21.4074
Dv_L_-67				0.221871			3.69244	4.03133				10.1163	10.495		3.99168		8.72333		2.84752	3.67738	7.66101	3.37018	1.10841	0.745886	3.5725	0.409754	0.88601	1.00568		12.5369	20.5118		0.277053		0.0862192	0.0316761
Dv_L_71				0.23583			3.87717	4.29278				9.71325	11.6622		3.56024		8.88829		3.05489	4.0436	7.32538	3.31346	0.9752	0.614939	3.56266	0.40914	0.902585	1.06752		11.553	20.574		0.265144		0.0861728	0.0224631
Dv_L_186				0.274287			3.79644	4.11038				10.4141	10.7519		3.80733		8.70781		2.92864	3.84348	7.84456	3.50236	1.11897	0.731205	3.33312	0.457328	0.971464	1.0218		12.8294	19.1522		0.290956		0.0885782	0.0237115
DB_A_-76						5.37606			0	0	4.38491				3.59768	24.1177	14.4684						19.8329		0.325106					26.3614	1.53597
DB_L_-68						6.72502			1.5498	0.486718	8.78957				7.49368	22.2799	3.95086						32.0638		0					16.389	0.271618
DB_L_-70			0.535448			5.418		0.597494	2.26909		13.3177				4.76561	14.9637	3.11737						41.1685		0.794676					10.9887	0.494735
DB_P_-71						3.92477			0	0	0.275704				8.25899	40.661	2.20824						4.34454		0					39.6538	0.67302
DB_P_-70			0			12.8897		0	0		1.77596				7.41917	32.8816	9.71296						4.13977		0					28.6747	0.828512
DB_E_-73						1.96972			1.19489	0.562369	8.89609				3.84102	14.3151	2.24487						49.8141		2.2534					14.5515	0.3569
DB_E_-70			0.737157			2.82806		0.500212	1.89979		15.1202				2.12059	8.57107	4.75468						49.9218		0.828656					7.73448	2.56746

## Sheet: Isotopes
			Epsilon lipid-water by Fatty Acids (permil)
Sample ID	water dD	weighted mean epsilon	Epsilon lipid-water (permil)
			12:0	13:0	14:1	14:0	i-15:0	a-15:0	15:1(a)	15:1(b)	15:0	cy-16:0	me-16:0(a)	me-16:0(b)	16:1	16:1(b)	16:0	me-17:0	i-17:0	a-17:0	cy-17:0(a)	cy-17:0(b)	17:1(a)	17:1(b)	17:0	m-18:0	18:1(a)	18:1(b)	18:0	cy-19:0(a)	19:1	19:0	20:0	22:0
PD_A_-69	-69.1952	-33.769															-28.7436								-32.1691		-33.1579		-70.4557
PD_A(b)_-65	-64.9839	-40.0718															-63.4733										-38.3922		-31.4426		17.7795
PD_A_-57	-56.7138	-52.9819															-74.9537								-72.6134		-46.298		-46.1714
PD_A_292	292.093	-131.583															-160.526										-129.813		-137.71
PD_A_430	430.437	-166.208															-182.707								-182.611		-165.824		-178.768
PD_An_-49	-48.6736	-96.6261															-127.722										-94.2929		-96.9792
PD_An(b)_-67	-66.5173	-18.8216															-41.8321										-19.5269		-0.114452
PD_S_-69	-69.1952	-59.8717															-80.6765										-57.9763		-85.3301
PD_S(b)_-66	-65.5761	-74.392															-95.694										-77.2559		-55.4675
PD_S_-69	-68.9327	-55.8517															-85.0039										-53.315		-77.9594
PD_S_265	265.139	-158.47															-188.384										-155.895		-162.013
PD_S_394	394.046	-190.211															-203.569										-188.768		-203.142
PD_S_-85	-85.34	-89.9009															-115.208										-84.9719		-131.673
PD_S_177	176.64	-133.517															-160.864										-129.048		-164.4
PD_S_421	420.97	-163.017															-191.398										-160.089		-141.652
PD_S_635	634.733	-187.532															-212.212										-182.536		-219.108
PD_S_910	914.288	-211.175															-232.66										-206.908		-234.701
PD_S_1180	1179.8	-211.03															-235.095										-206.481		-231.931
PD_Sn_-71	-71.8731	-77.7269															-101.776										-74.2807		-80.3338
PD_Sn(b)_-67	-66.8976	-51.9889													11.6016		-86.7242										-49.7465		-38.1549
PD_Sn_262	262.998	-157.659															-173.39										-153.476		-163.121
PD_Sn_394	394.046	-209.962															-238.347										-202.674		-211.058
PD_Sn_194	193.85	-204.127															-213.404										-200.999		-218.05	-167.949
PD_Sn_437	437.29	-236.858															-245.907										-235.035		-241.626	-204.925
PD_Sn_691	690.94	-279.495															-286.011										-278.851		-273.788	-271.026
PD_Sn_976	975.99	-281.629															-284.778										-281.776		-283.022	-262.647
PD_Sn_1181	1181	-302.167															-304.909										-299.413		-318.77	-291.464
PD_Sn_1409	1409.04	-293.758															-292.295										-294.628		-289.431	-295.655
PD_P_-68	-67.9313	-93.0688															-118.003										-93.1941		-44.1292
PD_P(b)_-55	-55.1854	-73.8677															-98.0669										-72.7044		-66.4489		-14.1905
PD_Pn_-76	-76.4	-84.0198															-101.202										-83.8084		-68.6229
PD_Pn(b)_-67	-66.5173	-37.246															-55.1452										-37.3908		-19.5169
PD_L_-73	-72.5	-166.959															-160.891										-167.177		-126.442
PD_L(b)_-53	-53.3724	-127.951															-148.177										-128.519		-106.439		-75.0038
PD_L_-82	-81.5	-178.936															-168.163								-118.934		-181.888		-133.128	-115.616
PD_Ln_-82	-81.62	-146.54															-170.277										-142.392		-130.641
PD_Ln(b)_-67	-66.5553	-15.16													-21.5113		-8.94345										6.98223
PD_G_-69	-69.1952	-137															-154.879										-136.253		-131.665	-97.7096
PD_G(b)_-65	-64.6033	-120.959															-158.896										-120.197		-130.905		-67.0626
PD_G_288	287.907	-183.712															-203.83										-182.727		-179.709
PD_G_433	432.578	-234.616															-248.585										-232.44		-293.854
PD_Gn_-60	-60.4338	-123.103															-178.877										-115.836		-121.014
PD_Gn(b)_-67	-66.5173	-95.9465															-129.299										-92.3375		-81.2288
PD_T_-82	-82.36	-204.029															-218.768										-203.666		-193.926
PD_T_-29.5	-29.49	-173.094															-195.973										-171.745		-172.043
PD_T_11	11	-182.047															-195.786										-182.283		-171.453
PD_T_51	50.6	-190.417															-220.789										-187.393		-200.659
PD_T_91	91.19	-208.521															-265.705										-201.292		-256.599
PD_Tn_-83	-83.19	-187.546															-201.349										-186.647		-178.159
PD_M_-38	-38.5	-225.792															-267.16										-227.063		-193.294	-191.982
PD_H_-82	-82.3	-216.122															-215.243										-218.981		-170.849
PD_H(b)_-64	-64.0495	-169.279															-162.448										-177.843				-128.837
PD_H_3	2.9	-249.587															-250.073										-250.543		-225.698
PD_H_209	209.3	-241.66															-251.069										-243.324		-210.742
PD_Hn_-64	-65.4862	-143.46															-165.162										-141.025		-134.115
PD_Hn(b)_-69	-68.5669	-188.249															-198.497										-194.976		-176.503		-108.91
PD_Hn_-41	-41.3	-209.946																									-209.946
PD_Hn_289	289.08	-230.177															-240.105										-227.496		-229.121
PD_Hn_427	427.034	-252.065															-280.826										-245.355		-277.969
EC_A_-82	-82.3473	31.7955	37.0536			30.9718										23.6419	31.3558				31.4919						36.1723			67.8052
EC_A(b)_-62	-61.8411	85.9471	74.3542			72.7426									124.835	82.8094	94.0523				79.4804						103.622
EC_An_-80	-79.7756	-10.6448				7.46567										-23.5098	-14.8866				6.40552						2.19063
EC_An(b)_-67	-67.6785	-81.8005				-84.4651									-27.5693	-87.6889	-95.2244				-86.8326						-49.9922			-22.8719
EC_An_-13	-12.6	-68.1465				-36.501											-62.4884				-75.9757									-88.1855
EC_S_-83	-82.6071	-5.51954	-12.2922			-19.5121					-48.2912					-17.6135	1.84698				-4.06417						-6.80446			23.4723
EC_S(b)_-60	-60.223	15.4216	2.58773			2.35588					-41.0135				56.8204	0.183091	26.0765				16.401						21.4579			58.1368
EC_Sn_-79	-79.2896	-61.5618				-35.3347					-85.6251					-65.5696	-62.331				-51.4379						-58.7043
EC_Sn(b)_-67	-66.8026	18.0391	26.6393			-27.6534										25.3698	-2.91466				-43.0019						47.0085
EC_P_-82	-81.6641	-52.8542				-60.5951										-70.7237	-55.2989				-54.0785						-55.1877			-29.1443
EC_Pn_-77	-77.3	-134.972				-139.846										-148.126	-137.237				-124.762						-136.682			-110.812
EC_P(b)_-65	-65.3622	-39.2236	-43.2647			-58.81					-44.8391				-6.69343	-41.0187	-33.6975				-40.8715						-54.6063			-47.5935
EC_Pn_-2.6	-2.55181	-160.686				-138.024										-181.064	-158.621				-156.415						-171.242			-117.512
EC_Pn(b)_-69	-68.6924	-111.325	-74.2159			-113.672									-68.9706	-130.48	-125.238				-107.248						-113.685			-70.6499
EC_L_-87	-86.67	-29.3436				-19.4445										-37.9056	-30.1697				-28.6269						-25.2414
EC_L(b)_-63	-62.8188	-39.3181	-47.8356			-58.431					-70.4186					-49.3635	-36.2012				-36.2182						-43.8603			-26.2533
EC_Ln_-83	-83.1	-95.388				-101.922					-113.029						-105.202				-87.3095									-58.3544
EC_Ln(b)_-67	-66.5326	-81.2002	-65.0841			-95.7697					-102.003				-32.175	-98.8328	-93.648				-73.3338						-47.9509			-31.312
EC_G_-82	-82.3015	-130.974				-129.444										-142.598	-137.41				-125.849						-141.197			-91.4968
EC_G(b)_-55	-54.7672	-148.061	-142.908			-169.835					-143.398				-81.4715	-189.485	-156.484				-147.324						-152.099			-131.997
EC_Gn_-79	-79.0103	-145.779	-166.297			-173.841					-176.906					-175.717	-147.447				-137.583						-158.845			-122.963
EC_Gn(b)_-70	-69.7073	-140.329	-140.883			-166.294					-162.216				-110.564	-156.027	-148.185				-141.094						-135.956			-122.25
EC_Gn_43	43.1126	-200.658				-189.936										-208.599	-196.053				-197.443						-204.143			-173.182
EC_Gn_170	170.281	-222.048				-211.384										-232.957	-213.105				-225.325						-228.994			-210.074
EC_Gf_-79	-78.9013	-171.344				-142.243										-202.58	-180.157				-166.548						-195.335			-103.13
EC_Gf_-79	-69.616	-164.304	-126.818			-195.488									-112.482		-177.947				-162.852						-127.582			-151.448
SO_L_-58	-58.469	63.4514				64.9641		-16.8431							69.5184		81.9277										122.424	45.7554	92.1437
SO_Ln_-66	-66.1647	-118.069				-72.1612		-145.541							-32.1233	-199.482	-120.637	-71.8726									-67.5217	-117.094	-91.8526
SO_Lf_-65	-64.5227	-134.328				-113.591		-166.996							-150.617		-131.877	-105.438									-52.058	-165.034	-92.6215
DA_A_-70	-70.111	-255.617				-237.557					-190.631				-258.635		-273.983		-250.97		-213.674				-245.418		-261.365		-236.605
DA_A_-70	-70.3552	-255.307				-206.748			-121.494		-86.1034				-263.436		-272.61		-249.482		-201.122	-163.893			-193.962		-252.335		-179.436
DA_S_-66	-66.1962	-249.996				-253.903			-242.484		-237.249		-222.695		-254.886		-274.6		-248.443		-231.905	-211.846			-259.8		-260.851		-243.228
DA_S_-67	-67.3217	-247.462				-239.441			-214.135		-225.1		-195.591		-262.538		-280.454		-257.88		-232.523	-188.377			-261.817		-247.368		-194.6
DA_F_-71	-71.2388	-221.196				-188.79			-248.421		-220.212		-213.543	-169.63	-260.799		-192.758		-244.55		-238.139	-199.781			-209.151		-232.172		-164.037			-132.182	-133.233	-101.106
DA_F_-70	-69.7444	-224.478				-197.869			-217.723		-211.77		-181.116	-114.951	-250.716		-209.987		-261.558		-229.649	-194.827			-215.807		-266.911		-165.311			-87.221	-146.133	-94.5115
DA_F(b)_-75	-75.1246	-123.073				-156.894					-173.781				-145.513		-143.161				-151.922		-88.2002	-134.044	-108.342		-147.249		-74.0791
DA_P_-71	-70.5822	-254.951				-252.362			-249.001		-240.968		-259.364		-260.851		-270.838		-244.1		-229.845	-220.893			-267.596		-241.523		-259.519
DA_P_-70	-69.2161	-248.013				-242.788			-212.256		-228.917				-250.179		-284.464		-257.591		-229.739	-177.059			-266.999		-261.119		-230.708
DA_P(b)_-75	-75.1246	-124.625					-117.979	-146.69	-121.611		-84.0679	-138.592	-91.8213		-169.37		-115.006		-46.5533	-51.026	-131.143		-101.753	-153.796	-88.4162		-152.498		-97.6576
DA_G_-68	-68.0005	-267.946				-250.165			-214.564		-211.247				-266.082		-284.998		-261.064		-240.678	-232.218			-257.685		-270.281		-240.827
DA_G_-68	-68.1108	-261.919				-230.354			-134.288		-167.192				-268.071		-283.613		-260.785		-212.947	-184.006			-229.793		-257.377		-196.099
DA_L(b)_-75	-75.1246	-111.251				-79.3603			-110.574		-89.0057				-152.984		-110.448						-83.1292	-163.36	-100.173		-125.656		-93.1847
DA_H_-70	-70.4051	-246.55				-210.589			-201.209		-251.791		-226.094	-140.096	-267.875		-241.765		-262.558		-242.378	-199.99			-267.415		-252.771		-172.376
DA_H_-64	-64.4213	-239.533				-189.952			-257.748		-231.48		-179.95	-100.042	-262.444		-227.783		-265.899		-250.893	-181.417			-256.394		-275.301		-133.614
DH_A_-67	-66.9758	-173.26			-164.791	-201.761	-207.759		-165.441		-86.4839				-165.342		-182.6				-136.234				-153.1		-159.519
DH_A(b)_-76	-76.4651	-156.016				-177.239											-156.724						-116.042
DH_H_-60	-69.165	-235.819			-216.717	-250.832	-216.252		-170.704		-205.079				-230.918		-249.666				-210.901				-227.045		-243.188
DH_H(b)_-71	-71.4064	-183.083				-184.623											-195.796						-154.012
Dv_P_-73	-72.9832	-122.706					-123.332	-146.578				-148.819	-88.7929		-163.633		-106.009	-188.347	-94.984	-99.5494	-132.89		-132.164	-123.762	-84.0522	-70.5463	-157.444		-102.145
Dv_P_-68	-67.5	-191.139					-197.76	-184.817				-201.378	-169.536		-234.264		-174.453			-168.096	-208.996	-249.93	-181.527	-210.636	-154.246	-122.633	-206.34		-171.397
Dv_P_57	56.8	-228.481					-231.195	-255.071				-248.42	-202.129		-256.896		-215.055		-207.143	-223.192		-274.565	-237.043	-244.311	-192.714	-176.419	-244.142		-208.079
Dv_P_176	176.1	-259.583					-265.225	-291.649				-285.013	-235.132		-279.813		-243.772		-239.694	-260.544	-272.413	-298.358	-252.41	-263.156	-221.875	-211.143	-270.215		-232.919
Dv_L_-76	-76.2268	-117.493					-121.402	-141.118				-151.63	-100.151		-168.047		-114.567		-100.485	-77.6173	-120.92		-70.9092	-129.343	-78.7474	-79.3891	-157.665		-103.703
Dv_L_-67	-67.4	-183.454					-184.078	-208.321				-202.038	-155.039		-224.269		-177.864		-159.143	-167.749	-199.153	-227.192	-174.899	-193.734	-149.668	-126.087	-205.985		-166.591
Dv_L_71	70.8	-220.236					-228.517	-250.273				-248.296	-199.824		-255.324		-212.514		-204.96	-216.991	-242.983	-267.343	-226.502	-246.611	-186.034	-163.089	-235.473		-194.555
Dv_L_186	185.5	-249.893					-261.361	-282.976				-276.946	-230.213		-285.974		-236.505		-235.161	-252.682	-276.107	-299.095	-245.077	-252.924	-212.614	-207.03	-265.201		-216.496
DB_A_-76	-75.9	-308.221				-303.195					-327.847				-271.783	-333.579	-291.729						-330.457		-280.943		-298.372
DB_L_-68	-68.3	-351.878				-308.939			-342.701	-348.756	-362.049				-341.045	-389.394	-327.762						-343.217		-328.447		-347.545
DB_L_-70	-70.3662	-292.703		-221.273		-294.072			-266.131		-287.242				-277.776	-325.442	-312.561						-294.219				-287.049
DB_P_-71	-70.6	-310				-313.425					-293.824				-307.977		-272.605						-325.561				-315.833
DB_P_-70	-70.3662	-288.886				-287.149					-206.818				-262.48	-316.535	-309.737						-227.257				-280.059
DB_E_-73	-73.3	-334.826				-313.9			-318.385	-324.86	-338.668				-299.507	-349.199	-287.128						-344.55		-328.387		-315.507
DB_E_-70	-70.3662	-252.771				-223.286			-229.297		-266.14				-201.918	-267.16	-185.307						-279.78				-223.338		-109.705
